# Supplementary material for: Effect of Virtual Reality on Cognitive Impairment and Clinical Symptoms among Patients with Schizophrenia in the Remission Stage: A Randomized Controlled Trial
Source: Brain Sci. 2022 Nov 18;12(11):1572. doi: 10.3390/brainsci12111572 (PMC9688710; doi:10.3390/brainsci12111572)
Supplement: Supplementary file 1 [file brainsci-12-01572-s001.zip]

Archive with 1 entries (1 files):
- brainsci-1925410-supplementary.pdf
